# Supplementary material for: Disorders of Redox Homeostasis and Its Importance in Acrolein Toxicity
Source: Int J Mol Sci. 2025 Sep 17;26(18):9047. doi: 10.3390/ijms26189047 (PMC12469781; doi:10.3390/ijms26189047)
Supplement: Supplementary file 1 [file ijms-26-09047-s001.zip]

Archive with 1 entries (1 files):
- ijms-3818240-supplementary.pdf
